# Supplementary material for: How Well Do Dogs Cope with Air Travel? An Owner-Reported Survey Study
Source: Animals (Basel). 2023 Oct 4;13(19):3093. doi: 10.3390/ani13193093 (PMC10571552; doi:10.3390/ani13193093)
Supplement: Supplementary file 1 [file animals-13-03093-s001.zip]

Archive with 1 entries (1 files):
- animals-2652372-supplementary.pdf
